# Supplementary material for: Knowledge, Attitude, and Practices towards Dengue Fever among University Students of Dhaka City, Bangladesh
Source: Int J Environ Res Public Health. 2022 Mar 28;19(7):4023. doi: 10.3390/ijerph19074023 (PMC8998586; doi:10.3390/ijerph19074023)
Supplement: Supplementary file 1 [file ijerph-19-04023-s001.zip]

Archive with 1 entries (1 files):
- ijerph-1467819-supplementary.pdf
